# Supplementary material for: Reversing selectivity of bambusuril macrocycles toward inorganic anions by installing spacious substituents on their portals
Source: Chem Sci. 2024 Dec 6;16(3):1288–92. doi: 10.1039/d4sc07150f (PMC11639902; doi:10.1039/d4sc07150f)
Supplement: SC-016-D4SC07150F-s001 [file SC-016-D4SC07150F-s001.zip]

Archive with 2 entries (2 files):
- corr-corr-25-11-esi.pdf
- optimized geometries.7z
